# Supplementary material for: The effect of landscape on functional connectivity and shell shape in the land snail Humboldtiana durangoensis
Source: PeerJ. 2020 May 20;8:e9177. doi: 10.7717/peerj.9177 (PMC7245337; doi:10.7717/peerj.9177)
Supplement: Supplemental Information 5 [file peerj-08-9177-s005.txt]

No.	SH	SW	AH	AW	G	SP	V
shell1	28.1	28.6	18.85	15.29	0.982517483	9.25	2.932918215
shell2	28.77	31.62	21.33	17.07	0.909867173	7.44	3.196471333
shell3	34.93	40.66	20.66	23.62	0.859075258	14.27	3.874431865
shell4	35.04	40.36	20.72	23.88	0.868186323	14.32	3.852416847
shell5	32.66	35.27	19.56	20.46	0.925999433	13.1	3.489608626
shell6	31.07	35.92	20.41	22.06	0.864977728	10.66	3.536189506
shell7	31.85	33.12	17.77	19.3	0.961654589	14.08	3.324515062
shell8	36.56	38.75	25.05	21.27	0.943483871	11.51	3.730219583
shell9	27.99	32.06	20.23	17.36	0.87305053	7.76	3.239211746
shell10	33.46	34.13	22.81	19.13	0.980369177	10.65	3.390132795
shell11	30.33	31.84	22.12	17.81	0.952575377	8.21	3.207479607
shell12	33.29	34.61	23.58	19.73	0.961860734	9.71	3.425541328
shell13	29.77	33.02	22.72	18.88	0.901574803	7.05	3.305058951
shell14	33.23	35.46	22.19	19.77	0.937112239	11.04	3.497732244
shell15	35.17	33.79	22.91	18.32	1.040840485	12.26	3.361816895
shell16	32.91	35.16	23.46	19.42	0.936006826	9.45	3.471988862
shell17	31.49	37.84	24.24	21.68	0.832188161	7.25	3.672368005
shell18	32.17	33.66	22.36	18.92	0.955733809	9.81	3.355399886
shell19	30.13	30.96	20.73	17.34	0.973191214	9.4	3.135341215
shell20	31.54	33.74	22.82	19.26	0.934795495	8.72	3.360705953
shell21	29.73	30.61	21.53	17.45	0.971251225	8.2	3.101331235
shell22	33.11	34.18	18.71	19.33	0.968695143	14.4	3.407240407
shell23	34.56	36.86	19.59	21.82	0.937601736	14.97	3.606390234
shell24	34.21	38.44	20.28	22.52	0.889958377	13.93	3.721115986
shell25	29.09	34.28	18.58	20.57	0.848599767	10.51	3.419321301
shell26	32.12	35.08	17.64	20.28	0.915621437	14.48	3.483009693
shell27	33.34	35.07	24.79	20.17	0.950670088	8.55	3.458023414
shell28	35.54	36.22	24.93	20.7	0.981225842	10.61	3.543277902
shell29	31.54	29.83	21.27	16.64	1.057324841	10.27	3.029719309
shell30	35.31	38.76	25.48	21.52	0.910990712	9.83	3.731074403
shell31	36.95	39.57	27.75	23.35	0.933788223	9.2	3.776556656
shell32	36.32	39.15	25.77	22.36	0.927713921	10.55	3.754617094
shell33	32.24	33.68	17.15	18.96	0.957244656	15.09	3.374649557
shell34	33.17	34.41	17.69	19.87	0.963963964	15.48	3.428026422
shell35	29.76	33.77	21.08	17.8	0.881255552	8.68	3.377140618
shell36	30.07	32.14	21.89	17.88	0.935594275	8.18	3.234717441
shell37	25.43	29.91	19.16	16.42	0.850217319	6.27	3.058005084
shell38	34.11	33.45	23.56	19.33	1.019730942	10.55	3.329662633
shell39	35.65	37.63	25.71	21.87	0.947382408	9.94	3.645360522
shell40	30.83	33.49	24.47	20.3	0.920573305	6.36	3.333171962
shell41	34.07	36.22	24.35	20.75	0.94064053	9.72	3.546968158
shell42	35.79	37.82	24.48	20.69	0.946324696	11.31	3.666033338
shell43	28.84	32.16	21.96	18.65	0.896766169	6.88	3.235823739
shell44	32.68	34.12	23.38	19.58	0.957796014	9.3	3.387514727
shell45	32.73	33.43	22.44	18.69	0.979060724	10.29	3.335728458
shell46	31.96	33.59	24.9	20.08	0.951473653	7.06	3.339106871
shell47	32.49	35.37	24.62	20.52	0.918575064	7.87	3.482786014
shell48	28.62	31.64	21.93	18.61	0.904551201	6.69	3.190754562
shell49	29.83	33.42	22.23	18.82	0.892579294	7.6	3.340411029
shell50	25.35	30.33	19.2	17.23	0.835806133	6.15	3.093701692
shell51	46.23	49.73	26	27.81	0.929619948	20.23	4.4059482
shell52	40.84	46.54	22.86	26.79	0.87752471	17.98	4.234388109
shell53	39.18	44.24	23.87	25.1	0.88562387	15.31	4.094035534
shell54	46.23	49.73	26	27.81	0.929619948	20.23	4.4059482
shell55	42.27	46.13	24.24	25.91	0.916323434	18.03	4.205741584
shell56	43.02	47.27	27.01	27.88	0.910090967	16.01	4.263020022
shell57	29.57	31.47	18.82	18.58	0.93962504	10.75	3.183969431
shell58	36.72	38.57	21.51	22.03	0.952035261	15.21	3.724228541
shell59	32.78	41.03	21.01	24.95	0.798927614	11.77	3.89913755
shell60	28.22	30.24	18.17	18.85	0.933201058	10.05	3.076400404
shell61	31.85	32.92	22.83	20.05	0.967496962	9.02	3.288232206
shell62	29.38	31.41	20.23	17.48	0.935370901	9.15	3.178353925
shell63	31.87	32.62	22.82	18.7	0.977007971	9.05	3.267203396
shell64	28.28	30.44	19.87	17.28	0.929040736	8.41	3.094678219
shell65	35.56	37.34	26.85	21.96	0.952329941	8.71	3.620741018
shell66	31.92	36.83	23.69	21.43	0.866684768	8.23	3.597419712
shell67	30.54	31.23	22.07	17.95	0.97790586	8.47	3.15240044
shell68	30.47	31.15	21.27	17.47	0.978170144	9.2	3.149627874
shell69	30.42	30.82	21.19	17.82	0.987021415	9.23	3.118725
shell70	33.29	32.74	22.58	18.16	1.016799023	10.71	3.277706361
shell71	32.13	34.48	23.59	20.44	0.931844548	8.54	3.414596531
shell72	28.44	31.03	21.61	17.62	0.916532388	6.83	3.14124913
shell73	30.29	32.69	21.44	18.85	0.926583053	8.85	3.279670127
shell74	34.66	33.32	23.4	18.97	1.040216086	11.26	3.319514023
shell75	33.09	32.33	21.84	18.33	1.023507578	11.25	3.244155778
shell76	31.13	33.39	22.6	18.14	0.932315064	8.53	3.336850698
shell77	28.39	30.14	19.72	17.07	0.941937624	8.67	3.068067639
shell78	32.47	31.11	21.65	17.11	1.043715847	10.82	3.142643255
shell79	32.32	32.65	22.62	18.18	0.989892802	9.7	3.271476725
shell80	32.48	33.74	22.22	17.65	0.962655602	10.26	3.366713453
shell81	33.22	32.17	23.12	18.87	1.032639105	10.1	3.224352105
shell82	29.75	23.49	21.64	18.32	1.266496381	8.11	2.360084623
shell83	36.64	39.37	21.05	23.22	0.930657861	15.59	3.780414171
shell84	36.09	39.77	18.99	23.71	0.907467941	17.1	3.815394103
shell85	30.78	34.24	16.74	19.86	0.898948598	14.04	3.422317013
shell86	33.68	33.98	22.62	18.18	0.991171277	11.06	3.381382865
shell87	29.49	29.71	22.58	17.51	0.992595086	6.91	3.014903667
shell88	30.55	32.45	23.15	18.85	0.941448382	7.4	3.25352258
shell89	27.53	29.61	22.06	17.45	0.929753462	5.47	3.01131384
shell90	27.68	28.26	21.45	16.45	0.979476292	6.23	2.886506803
shell91	28.64	28.46	21.71	17.04	1.006324666	6.93	2.900878695
shell92	30.85	31.58	21.8	18.91	0.976884104	9.05	3.180297872
shell93	35.63	37.3	25.15	20.94	0.955227882	10.48	3.624724619
shell94	28.85	31.56	22.39	18.35	0.914131812	6.46	3.182798377
shell95	28.58	29.93	20.48	17.36	0.954894754	8.1	3.044384538
shell96	33.75	34.74	24.72	20.79	0.971502591	9.03	3.428871366
shell97	35.75	36.47	24.87	20.96	0.980257746	10.88	3.561674881
shell98	31.32	31.98	21.42	17.79	0.979362101	9.9	3.220087886
shell99	30.6	33.72	22.21	19.19	0.90747331	8.39	3.362785582
shell100	27.75	29.91	20.83	16.66	0.92778335	6.92	3.046064507
shell101	27.52	27.94	20.13	16.57	0.984967788	7.39	2.858725688
shell102	29.84	32.35	21.86	19.18	0.922411128	7.98	3.248738296
shell103	27.19	30.85	19.76	17.69	0.881361426	7.43	3.133275342
shell104	28.89	30.55	22.19	17.65	0.945662848	6.7	3.094776233
shell105	28.39	33.12	21.85	19	0.85718599	6.54	3.318461361
shell106	20.35	21.43	16.65	12.87	0.94960336	3.7	2.174360008
shell107	35.03	36.49	28.01	21.6	0.959989038	7.02	3.555128812
shell108	27.81	31.32	22.23	18.41	0.887931034	5.58	3.163815193
shell109	27.65	29.11	21.31	17.61	0.949845414	6.34	2.965016329
shell110	16.87	18.06	13.79	11.42	0.934108527	3.08	1.743270663
shell111	24.55	25.58	18.53	15.2	0.959734167	6.02	2.631740656
shell112	24.74	27.76	18.75	16.23	0.891210375	5.99	2.853486328
shell113	24.55	26.35	17.45	15.14	0.931688805	7.1	2.718686607
shell114	22.61	26.45	19	16.12	0.854820416	3.61	2.724014039
shell115	23.31	25.14	18.56	15.29	0.927207637	4.75	2.586256235
shell116	25.13	29.31	19.29	15.48	0.857386557	5.84	3.005826339
shell117	26.43	29.78	18.82	17.19	0.887508395	7.61	3.041408072
shell118	21.97	24.18	18.05	14.48	0.908602151	3.92	2.487994398
shell119	22.03	24.38	16.62	14.34	0.903609516	5.41	2.517166446
shell120	22.27	25.31	16.75	14.41	0.879889372	5.52	2.619442258
shell121	22.65	26.71	16.69	15.11	0.847997005	5.96	2.76485769
shell122	26.69	27.75	18.44	15.5	0.961801802	8.25	2.852277688
shell123	28.68	29.65	20.56	17.46	0.967284992	8.12	3.017203368
shell124	26.71	29.64	20.96	17.11	0.901147099	5.75	3.020695992
shell125	27.08	30.36	19.35	16.79	0.891963109	7.73	3.09372814
shell126	30.63	31.05	21.94	17.89	0.98647343	8.69	3.136631392
shell127	23.69	23.16	17.67	13.86	1.022884283	6.02	2.368670867
shell128	28.44	30.07	20.79	17.28	0.945793149	7.65	3.057077035
shell129	28.52	34.47	23.33	19.96	0.827386133	5.19	3.423054327
