# Supplementary material for: The effect of landscape on functional connectivity and shell shape in the land snail Humboldtiana durangoensis
Source: PeerJ. 2020 May 20;8:e9177. doi: 10.7717/peerj.9177 (PMC7245337; doi:10.7717/peerj.9177)
Supplement: Supplemental Information 6 [file peerj-08-9177-s006.txt]

LM=11
849.00000 1315.00000
906.00000 1294.00000
958.00000 1245.00000
1059.00000 1141.00000
797.00000 1277.00000
722.00000 1192.00000
590.00000 1004.00000
976.00000 1049.00000
1272.00000 905.00000
1058.00000 702.00000
882.00000 872.00000
IMAGE=shell1.JPG
LM=11
844.00000 1333.00000
889.00000 1311.00000
948.00000 1259.00000
1050.00000 1155.00000
787.00000 1297.00000
716.00000 1218.00000
577.00000 1016.00000
953.00000 1068.00000
1258.00000 919.00000
1051.00000 710.00000
866.00000 893.00000
IMAGE=shell2.JPG
LM=11
858.00000 1328.00000
904.00000 1306.00000
961.00000 1253.00000
1061.00000 1149.00000
799.00000 1293.00000
725.00000 1212.00000
587.00000 1022.00000
971.00000 1055.00000
1267.00000 916.00000
1062.00000 710.00000
874.00000 888.00000
IMAGE=shell3.JPG
LM=11
874.00000 1328.00000
920.00000 1306.00000
975.00000 1250.00000
1071.00000 1142.00000
813.00000 1294.00000
739.00000 1218.00000
591.00000 1023.00000
983.00000 1051.00000
1265.00000 898.00000
1053.00000 704.00000
875.00000 891.00000
IMAGE=shell4.JPG
LM=11
876.00000 1330.00000
925.00000 1308.00000
979.00000 1255.00000
1076.00000 1145.00000
816.00000 1297.00000
743.00000 1219.00000
597.00000 1031.00000
982.00000 1057.00000
1274.00000 906.00000
1063.00000 706.00000
880.00000 893.00000
IMAGE=shell5.JPG
LM=11
881.00000 1273.00000
930.00000 1257.00000
981.00000 1219.00000
1080.00000 1141.00000
828.00000 1241.00000
768.00000 1182.00000
599.00000 986.00000
1009.00000 1045.00000
1343.00000 851.00000
1125.00000 644.00000
881.00000 842.00000
IMAGE=shell6.JPG
LM=11
887.00000 1255.00000
935.00000 1236.00000
985.00000 1201.00000
1080.00000 1128.00000
832.00000 1222.00000
772.00000 1165.00000
599.00000 970.00000
1023.00000 1021.00000
1344.00000 824.00000
1115.00000 625.00000
881.00000 824.00000
IMAGE=shell7.JPG
LM=11
897.00000 1259.00000
946.00000 1242.00000
996.00000 1203.00000
1094.00000 1123.00000
845.00000 1228.00000
785.00000 1170.00000
609.00000 983.00000
1030.00000 1030.00000
1352.00000 821.00000
1133.00000 625.00000
886.00000 829.00000
IMAGE=shell8.JPG
LM=11
878.00000 1264.00000
926.00000 1247.00000
980.00000 1207.00000
1079.00000 1128.00000
826.00000 1232.00000
763.00000 1173.00000
591.00000 968.00000
1008.00000 1033.00000
1335.00000 829.00000
1098.00000 642.00000
874.00000 833.00000
IMAGE=shell9.JPG
LM=11
897.00000 1252.00000
946.00000 1233.00000
994.00000 1191.00000
1082.00000 1117.00000
845.00000 1225.00000
781.00000 1174.00000
597.00000 983.00000
1013.00000 1007.00000
1327.00000 791.00000
1107.00000 626.00000
865.00000 825.00000
IMAGE=shell10.JPG
LM=11
863.00000 1295.00000
923.00000 1274.00000
975.00000 1229.00000
1100.00000 1105.00000
801.00000 1262.00000
722.00000 1189.00000
535.00000 954.00000
1007.00000 1004.00000
1365.00000 767.00000
1106.00000 544.00000
838.00000 774.00000
IMAGE=shell11.JPG
LM=11
865.00000 1303.00000
921.00000 1284.00000
974.00000 1237.00000
1099.00000 1117.00000
803.00000 1265.00000
725.00000 1193.00000
543.00000 959.00000
981.00000 1011.00000
1369.00000 757.00000
1113.00000 546.00000
840.00000 785.00000
IMAGE=shell12.JPG
LM=11
876.00000 1295.00000
933.00000 1271.00000
984.00000 1226.00000
1105.00000 1097.00000
811.00000 1262.00000
739.00000 1195.00000
548.00000 981.00000
971.00000 1006.00000
1362.00000 734.00000
1121.00000 526.00000
836.00000 785.00000
IMAGE=shell13.JPG
LM=11
860.00000 1298.00000
916.00000 1281.00000
974.00000 1237.00000
1101.00000 1112.00000
803.00000 1266.00000
721.00000 1193.00000
537.00000 963.00000
987.00000 1011.00000
1368.00000 764.00000
1106.00000 546.00000
838.00000 786.00000
IMAGE=shell14.JPG
LM=11
854.00000 1297.00000
914.00000 1280.00000
969.00000 1233.00000
1093.00000 1116.00000
794.00000 1259.00000
722.00000 1191.00000
537.00000 955.00000
985.00000 1010.00000
1365.00000 768.00000
1108.00000 542.00000
835.00000 782.00000
IMAGE=shell15.JPG
LM=11
937.00000 1291.00000
994.00000 1264.00000
1057.00000 1209.00000
1172.00000 1078.00000
867.00000 1247.00000
779.00000 1177.00000
578.00000 915.00000
1093.00000 960.00000
1436.00000 702.00000
1161.00000 492.00000
899.00000 737.00000
IMAGE=Sshell16.JPG
LM=11
918.00000 1298.00000
973.00000 1274.00000
1036.00000 1223.00000
1156.00000 1092.00000
849.00000 1253.00000
761.00000 1179.00000
570.00000 921.00000
1064.00000 968.00000
1433.00000 711.00000
1160.00000 501.00000
891.00000 745.00000
IMAGE=shell17.JPG
LM=11
923.00000 1299.00000
984.00000 1273.00000
1047.00000 1220.00000
1165.00000 1087.00000
859.00000 1256.00000
768.00000 1186.00000
575.00000 914.00000
1085.00000 972.00000
1435.00000 714.00000
1162.00000 498.00000
899.00000 747.00000
IMAGE=shell18.JPG
LM=11
937.00000 1307.00000
995.00000 1281.00000
1055.00000 1225.00000
1172.00000 1095.00000
874.00000 1268.00000
779.00000 1196.00000
578.00000 931.00000
1092.00000 975.00000
1435.00000 710.00000
1158.00000 502.00000
902.00000 754.00000
IMAGE=Sshell19.JPG
LM=11
924.00000 1305.00000
979.00000 1280.00000
1040.00000 1229.00000
1160.00000 1105.00000
851.00000 1258.00000
761.00000 1182.00000
574.00000 925.00000
1086.00000 977.00000
1441.00000 733.00000
1161.00000 516.00000
905.00000 750.00000
IMAGE=shell20.JPG
LM=11
999.00000 1282.00000
1063.00000 1249.00000
1114.00000 1192.00000
1217.00000 1072.00000
925.00000 1225.00000
849.00000 1147.00000
704.00000 950.00000
1094.00000 975.00000
1401.00000 753.00000
1196.00000 570.00000
973.00000 790.00000
IMAGE=shell21.JPG
LM=11
1009.00000 1265.00000
1072.00000 1228.00000
1127.00000 1170.00000
1227.00000 1051.00000
933.00000 1209.00000
854.00000 1132.00000
704.00000 926.00000
1129.00000 956.00000
1414.00000 748.00000
1199.00000 559.00000
989.00000 767.00000
IMAGE=shell22.JPG
LM=11
1018.00000 1283.00000
1081.00000 1249.00000
1140.00000 1187.00000
1236.00000 1072.00000
942.00000 1230.00000
864.00000 1148.00000
712.00000 942.00000
1147.00000 981.00000
1425.00000 776.00000
1187.00000 575.00000
998.00000 785.00000
IMAGE=shell23.JPG
LM=11
1016.00000 1280.00000
1080.00000 1244.00000
1135.00000 1187.00000
1232.00000 1074.00000
939.00000 1226.00000
861.00000 1153.00000
708.00000 954.00000
1141.00000 969.00000
1420.00000 769.00000
1193.00000 581.00000
991.00000 788.00000
IMAGE=shell24.JPG
LM=11
1020.00000 1275.00000
1082.00000 1237.00000
1140.00000 1179.00000
1231.00000 1063.00000
942.00000 1226.00000
864.00000 1153.00000
708.00000 950.00000
1132.00000 959.00000
1407.00000 746.00000
1184.00000 572.00000
978.00000 787.00000
IMAGE=shell25.JPG
LM=11
773.00000 1252.00000
800.00000 1247.00000
845.00000 1217.00000
911.00000 1159.00000
740.00000 1238.00000
686.00000 1197.00000
564.00000 1066.00000
859.00000 1144.00000
1086.00000 957.00000
933.00000 809.00000
754.00000 962.00000
IMAGE=shell26.JPG
LM=11
776.00000 1257.00000
797.00000 1252.00000
843.00000 1225.00000
912.00000 1163.00000
736.00000 1244.00000
688.00000 1208.00000
561.00000 1081.00000
854.00000 1145.00000
1078.00000 966.00000
926.00000 808.00000
749.00000 970.00000
IMAGE=shell27.JPG
LM=11
764.00000 1252.00000
793.00000 1249.00000
843.00000 1219.00000
906.00000 1162.00000
734.00000 1242.00000
684.00000 1207.00000
561.00000 1080.00000
845.00000 1148.00000
1070.00000 960.00000
912.00000 798.00000
742.00000 970.00000
IMAGE=shell28.JPG
LM=11
773.00000 1254.00000
798.00000 1250.00000
848.00000 1214.00000
907.00000 1163.00000
737.00000 1241.00000
687.00000 1208.00000
557.00000 1073.00000
858.00000 1135.00000
1073.00000 966.00000
912.00000 810.00000
743.00000 963.00000
IMAGE=shell29.JPG
LM=11
769.00000 1248.00000
796.00000 1245.00000
842.00000 1217.00000
909.00000 1158.00000
734.00000 1234.00000
688.00000 1197.00000
558.00000 1074.00000
855.00000 1142.00000
1082.00000 970.00000
930.00000 808.00000
755.00000 958.00000
IMAGE=shell30.JPG
LM=11
877.00000 1243.00000
936.00000 1217.00000
991.00000 1178.00000
1123.00000 1081.00000
804.00000 1203.00000
721.00000 1138.00000
509.00000 879.00000
1044.00000 940.00000
1438.00000 693.00000
1163.00000 456.00000
875.00000 710.00000
IMAGE=shell31.JPG
LM=11
873.00000 1246.00000
929.00000 1223.00000
988.00000 1174.00000
1119.00000 1079.00000
799.00000 1203.00000
716.00000 1141.00000
503.00000 889.00000
1038.00000 931.00000
1438.00000 685.00000
1176.00000 446.00000
867.00000 703.00000
IMAGE=shell32.JPG
LM=11
861.00000 1241.00000
918.00000 1217.00000
979.00000 1175.00000
1112.00000 1074.00000
795.00000 1199.00000
716.00000 1136.00000
504.00000 896.00000
1016.00000 944.00000
1438.00000 670.00000
1167.00000 438.00000
857.00000 703.00000
IMAGE=shell33.JPG
LM=11
867.00000 1258.00000
924.00000 1233.00000
984.00000 1189.00000
1118.00000 1092.00000
802.00000 1215.00000
714.00000 1150.00000
503.00000 917.00000
1006.00000 956.00000
1433.00000 674.00000
1184.00000 446.00000
859.00000 720.00000
IMAGE=shell34.JPG
LM=11
875.00000 1254.00000
931.00000 1228.00000
989.00000 1184.00000
1123.00000 1081.00000
804.00000 1215.00000
728.00000 1156.00000
506.00000 905.00000
1014.00000 955.00000
1427.00000 655.00000
1171.00000 433.00000
859.00000 716.00000
IMAGE=shell35.JPG
LM=11
867.00000 1298.00000
932.00000 1274.00000
998.00000 1228.00000
1144.00000 1092.00000
806.00000 1265.00000
716.00000 1187.00000
489.00000 903.00000
1052.00000 963.00000
1456.00000 718.00000
1150.00000 451.00000
843.00000 727.00000
IMAGE=shell36.JPG
LM=11
871.00000 1311.00000
933.00000 1285.00000
1001.00000 1241.00000
1151.00000 1103.00000
808.00000 1279.00000
722.00000 1203.00000
496.00000 910.00000
1047.00000 979.00000
1463.00000 722.00000
1163.00000 461.00000
852.00000 746.00000
IMAGE=shell37.JPG
LM=11
879.00000 1323.00000
947.00000 1298.00000
1007.00000 1252.00000
1154.00000 1111.00000
818.00000 1293.00000
731.00000 1222.00000
495.00000 932.00000
1042.00000 993.00000
1454.00000 721.00000
1160.00000 460.00000
842.00000 760.00000
IMAGE=shell38.JPG
LM=11
870.00000 1315.00000
932.00000 1295.00000
997.00000 1251.00000
1147.00000 1114.00000
809.00000 1288.00000
723.00000 1217.00000
495.00000 927.00000
1027.00000 996.00000
1457.00000 710.00000
1170.00000 461.00000
846.00000 754.00000
IMAGE=shell39.JPG
LM=11
861.00000 1317.00000
923.00000 1289.00000
988.00000 1244.00000
1128.00000 1106.00000
795.00000 1280.00000
709.00000 1211.00000
477.00000 908.00000
1029.00000 985.00000
1435.00000 714.00000
1145.00000 455.00000
827.00000 741.00000
IMAGE=shell40.JPG
LM=11
899.00000 1270.00000
962.00000 1239.00000
1031.00000 1166.00000
1166.00000 1036.00000
816.00000 1217.00000
714.00000 1116.00000
523.00000 846.00000
1066.00000 907.00000
1452.00000 682.00000
1182.00000 442.00000
866.00000 692.00000
IMAGE=shell41.JPG
LM=11
885.00000 1263.00000
950.00000 1229.00000
1016.00000 1160.00000
1147.00000 1023.00000
800.00000 1210.00000
704.00000 1118.00000
501.00000 858.00000
1033.00000 890.00000
1428.00000 660.00000
1166.00000 424.00000
835.00000 682.00000
IMAGE=shell42.JPG
LM=11
895.00000 1250.00000
961.00000 1217.00000
1030.00000 1144.00000
1164.00000 1004.00000
811.00000 1198.00000
710.00000 1104.00000
505.00000 834.00000
1077.00000 877.00000
1442.00000 671.00000
1161.00000 422.00000
862.00000 665.00000
IMAGE=shell43.JPG
LM=11
881.00000 1273.00000
940.00000 1241.00000
1009.00000 1180.00000
1143.00000 1042.00000
790.00000 1220.00000
699.00000 1122.00000
502.00000 873.00000
1036.00000 911.00000
1437.00000 684.00000
1167.00000 445.00000
854.00000 696.00000
IMAGE=shell44.JPG
LM=11
891.00000 1243.00000
954.00000 1211.00000
1026.00000 1146.00000
1156.00000 1012.00000
805.00000 1191.00000
709.00000 1097.00000
512.00000 820.00000
1053.00000 874.00000
1439.00000 670.00000
1174.00000 420.00000
864.00000 660.00000
IMAGE=shell45.JPG
LM=11
760.00000 1215.00000
786.00000 1213.00000
835.00000 1180.00000
899.00000 1120.00000
728.00000 1198.00000
678.00000 1151.00000
575.00000 1032.00000
862.00000 1085.00000
1040.00000 941.00000
870.00000 820.00000
751.00000 927.00000
IMAGE=shell46.JPG
LM=11
1005.00000 1231.00000
1054.00000 1207.00000
1111.00000 1155.00000
1230.00000 1043.00000
939.00000 1185.00000
867.00000 1112.00000
700.00000 899.00000
1148.00000 938.00000
1497.00000 742.00000
1235.00000 526.00000
999.00000 748.00000
IMAGE=shell47.JPG
LM=11
1011.00000 1231.00000
1059.00000 1210.00000
1113.00000 1157.00000
1226.00000 1039.00000
945.00000 1191.00000
870.00000 1123.00000
695.00000 918.00000
1125.00000 937.00000
1488.00000 719.00000
1234.00000 517.00000
983.00000 757.00000
IMAGE=shell48.JPG
LM=11
1020.00000 1216.00000
1067.00000 1193.00000
1125.00000 1142.00000
1240.00000 1030.00000
953.00000 1171.00000
881.00000 1099.00000
712.00000 890.00000
1155.00000 926.00000
1507.00000 724.00000
1247.00000 511.00000
1010.00000 737.00000
IMAGE=shell49.JPG
LM=11
1031.00000 1223.00000
1077.00000 1200.00000
1128.00000 1150.00000
1245.00000 1027.00000
964.00000 1187.00000
893.00000 1120.00000
716.00000 909.00000
1144.00000 941.00000
1500.00000 721.00000
1242.00000 503.00000
1006.00000 753.00000
IMAGE=shell50.JPG
LM=11
1029.00000 1223.00000
1078.00000 1200.00000
1126.00000 1148.00000
1243.00000 1026.00000
963.00000 1184.00000
889.00000 1119.00000
715.00000 904.00000
1143.00000 942.00000
1497.00000 727.00000
1244.00000 503.00000
1006.00000 755.00000
IMAGE=shell51.JPG
LM=11
1005.00000 1231.00000
1054.00000 1207.00000
1111.00000 1155.00000
1230.00000 1043.00000
939.00000 1185.00000
867.00000 1112.00000
700.00000 899.00000
1148.00000 938.00000
1497.00000 742.00000
1235.00000 526.00000
999.00000 748.00000
IMAGE=shell52.JPG
LM=11
1011.00000 1231.00000
1059.00000 1210.00000
1113.00000 1157.00000
1226.00000 1039.00000
945.00000 1191.00000
870.00000 1123.00000
695.00000 918.00000
1125.00000 937.00000
1488.00000 719.00000
1234.00000 517.00000
983.00000 757.00000
IMAGE=shell53.JPG
LM=11
1020.00000 1216.00000
1067.00000 1193.00000
1125.00000 1142.00000
1240.00000 1030.00000
953.00000 1171.00000
881.00000 1099.00000
712.00000 890.00000
1155.00000 926.00000
1507.00000 724.00000
1247.00000 511.00000
1010.00000 737.00000
IMAGE=shell54.JPG
LM=11
1031.00000 1223.00000
1077.00000 1200.00000
1128.00000 1150.00000
1245.00000 1027.00000
964.00000 1187.00000
893.00000 1120.00000
716.00000 909.00000
1144.00000 941.00000
1500.00000 721.00000
1242.00000 503.00000
1006.00000 753.00000
IMAGE=shell55.JPG
LM=11
1029.00000 1223.00000
1078.00000 1200.00000
1126.00000 1148.00000
1243.00000 1026.00000
963.00000 1184.00000
889.00000 1119.00000
715.00000 904.00000
1143.00000 942.00000
1497.00000 727.00000
1244.00000 503.00000
1006.00000 755.00000
IMAGE=shell56.JPG
LM=11
1003.00000 1262.00000
1054.00000 1235.00000
1106.00000 1187.00000
1202.00000 1077.00000
944.00000 1226.00000
860.00000 1152.00000
708.00000 944.00000
1126.00000 977.00000
1437.00000 795.00000
1213.00000 605.00000
984.00000 809.00000
IMAGE=shell57.JPG
LM=11
1014.00000 1264.00000
1066.00000 1237.00000
1115.00000 1185.00000
1211.00000 1076.00000
953.00000 1229.00000
867.00000 1160.00000
709.00000 960.00000
1130.00000 973.00000
1437.00000 786.00000
1213.00000 605.00000
984.00000 808.00000
IMAGE=shell58.JPG
LM=11
1002.00000 1283.00000
1054.00000 1255.00000
1108.00000 1204.00000
1203.00000 1091.00000
945.00000 1247.00000
861.00000 1177.00000
703.00000 968.00000
1113.00000 1002.00000
1430.00000 798.00000
1211.00000 615.00000
977.00000 832.00000
IMAGE=shell59.JPG
LM=11
1024.00000 1280.00000
1079.00000 1251.00000
1128.00000 1197.00000
1219.00000 1093.00000
963.00000 1246.00000
878.00000 1179.00000
713.00000 975.00000
1132.00000 982.00000
1439.00000 797.00000
1215.00000 615.00000
989.00000 825.00000
IMAGE=shell60.JPG
LM=11
1012.00000 1286.00000
1068.00000 1258.00000
1119.00000 1207.00000
1213.00000 1093.00000
957.00000 1252.00000
870.00000 1180.00000
709.00000 972.00000
1134.00000 996.00000
1439.00000 812.00000
1207.00000 621.00000
988.00000 830.00000
IMAGE=shell61.JPG
LM=11
1014.00000 1270.00000
1069.00000 1246.00000
1126.00000 1194.00000
1235.00000 1082.00000
949.00000 1228.00000
867.00000 1151.00000
706.00000 925.00000
1130.00000 977.00000
1487.00000 772.00000
1255.00000 561.00000
999.00000 784.00000
IMAGE=shell62.JPG
LM=11
997.00000 1226.00000
1062.00000 1206.00000
1120.00000 1162.00000
1235.00000 1050.00000
945.00000 1184.00000
869.00000 1104.00000
722.00000 850.00000
1129.00000 946.00000
1503.00000 753.00000
1282.00000 535.00000
1016.00000 750.00000
IMAGE=shell63.JPG
LM=11
1009.00000 1347.00000
1073.00000 1323.00000
1126.00000 1274.00000
1239.00000 1157.00000
952.00000 1305.00000
872.00000 1229.00000
720.00000 972.00000
1124.00000 1066.00000
1495.00000 857.00000
1262.00000 640.00000
1009.00000 867.00000
IMAGE=shell64.JPG
LM=11
1007.00000 1344.00000
1070.00000 1321.00000
1126.00000 1273.00000
1238.00000 1157.00000
952.00000 1306.00000
872.00000 1229.00000
721.00000 961.00000
1126.00000 1061.00000
1495.00000 846.00000
1264.00000 636.00000
1011.00000 859.00000
IMAGE=shell65.JPG
LM=11
1003.00000 1365.00000
1064.00000 1342.00000
1121.00000 1298.00000
1236.00000 1184.00000
945.00000 1319.00000
867.00000 1239.00000
720.00000 976.00000
1143.00000 1084.00000
1498.00000 886.00000
1270.00000 666.00000
1018.00000 874.00000
IMAGE=shell66.JPG
LM=11
1018.00000 1258.00000
1072.00000 1233.00000
1116.00000 1191.00000
1219.00000 1075.00000
966.00000 1225.00000
900.00000 1167.00000
734.00000 934.00000
1129.00000 988.00000
1446.00000 813.00000
1228.00000 613.00000
1005.00000 829.00000
IMAGE=shell67.JPG
LM=11
1002.00000 1285.00000
1055.00000 1261.00000
1102.00000 1216.00000
1204.00000 1108.00000
952.00000 1251.00000
888.00000 1193.00000
721.00000 962.00000
1100.00000 1017.00000
1440.00000 829.00000
1227.00000 643.00000
989.00000 857.00000
IMAGE=shell68.JPG
LM=11
1020.00000 1283.00000
1069.00000 1257.00000
1116.00000 1211.00000
1215.00000 1099.00000
963.00000 1248.00000
892.00000 1188.00000
724.00000 978.00000
1129.00000 1003.00000
1435.00000 838.00000
1211.00000 643.00000
995.00000 852.00000
IMAGE=shell69.JPG
LM=11
1028.00000 1290.00000
1081.00000 1263.00000
1124.00000 1216.00000
1220.00000 1096.00000
974.00000 1259.00000
902.00000 1202.00000
722.00000 999.00000
1131.00000 1015.00000
1433.00000 837.00000
1201.00000 639.00000
993.00000 860.00000
IMAGE=shell70.JPG
LM=11
1028.00000 1291.00000
1081.00000 1266.00000
1115.00000 1219.00000
1221.00000 1098.00000
972.00000 1259.00000
904.00000 1204.00000
723.00000 1000.00000
1133.00000 1017.00000
1433.00000 841.00000
1211.00000 643.00000
996.00000 864.00000
IMAGE=shell71.JPG
LM=11
1026.00000 1324.00000
1073.00000 1304.00000
1130.00000 1262.00000
1233.00000 1161.00000
974.00000 1299.00000
898.00000 1245.00000
721.00000 1045.00000
1139.00000 1058.00000
1450.00000 874.00000
1259.00000 705.00000
1004.00000 889.00000
IMAGE=shell72.JPG
LM=11
1028.00000 1327.00000
1075.00000 1307.00000
1125.00000 1263.00000
1231.00000 1167.00000
975.00000 1299.00000
897.00000 1246.00000
720.00000 1049.00000
1141.00000 1061.00000
1446.00000 871.00000
1255.00000 704.00000
1001.00000 894.00000
IMAGE=shell73.JPG
LM=11
1050.00000 1324.00000
1097.00000 1300.00000
1146.00000 1255.00000
1246.00000 1163.00000
991.00000 1298.00000
914.00000 1247.00000
729.00000 1035.00000
1176.00000 1051.00000
1464.00000 879.00000
1258.00000 703.00000
1013.00000 882.00000
IMAGE=shell74.JPG
LM=11
1048.00000 1329.00000
1097.00000 1304.00000
1149.00000 1262.00000
1253.00000 1164.00000
993.00000 1302.00000
916.00000 1247.00000
730.00000 1044.00000
1174.00000 1054.00000
1462.00000 876.00000
1257.00000 711.00000
1013.00000 886.00000
IMAGE=shell75.JPG
LM=11
1046.00000 1327.00000
1096.00000 1306.00000
1146.00000 1263.00000
1253.00000 1161.00000
991.00000 1301.00000
916.00000 1247.00000
726.00000 1036.00000
1187.00000 1051.00000
1465.00000 901.00000
1243.00000 711.00000
1014.00000 880.00000
IMAGE=shell76.JPG
1028.00000 1327.00000
1075.00000 1307.00000
1125.00000 1263.00000
1231.00000 1167.00000
975.00000 1299.00000
897.00000 1246.00000
720.00000 1049.00000
1141.00000 1061.00000
1446.00000 871.00000
1255.00000 704.00000
1001.00000 894.00000
IMAGE=shell77.JPG
LM=11
1050.00000 1324.00000
1097.00000 1300.00000
1146.00000 1255.00000
1246.00000 1163.00000
991.00000 1298.00000
914.00000 1247.00000
729.00000 1035.00000
1176.00000 1051.00000
1464.00000 879.00000
1258.00000 703.00000
1013.00000 882.00000
IMAGE=shell78.JPG
1031.00000 1223.00000
1077.00000 1200.00000
1128.00000 1150.00000
1245.00000 1027.00000
964.00000 1187.00000
893.00000 1120.00000
716.00000 909.00000
1144.00000 941.00000
1500.00000 721.00000
1242.00000 503.00000
1006.00000 753.00000
IMAGE=shell79.JPG
LM=11
1095.00000 1280.00000
1158.00000 1252.00000
1219.00000 1193.00000
1352.00000 1050.00000
1010.00000 1227.00000
927.00000 1152.00000
715.00000 849.00000
1249.00000 922.00000
1642.00000 676.00000
1382.00000 442.00000
1077.00000 692.00000
IMAGE=shell80.JPG
LM=11
1095.00000 1277.00000
1158.00000 1248.00000
1222.00000 1189.00000
1349.00000 1050.00000
1008.00000 1221.00000
927.00000 1149.00000
718.00000 846.00000
1249.00000 923.00000
1641.00000 677.00000
1373.00000 441.00000
1083.00000 689.00000
IMAGE=shell81.JPG
LM=11
1072.00000 1310.00000
1131.00000 1283.00000
1195.00000 1223.00000
1330.00000 1087.00000
985.00000 1251.00000
905.00000 1177.00000
703.00000 866.00000
1234.00000 967.00000
1636.00000 721.00000
1363.00000 476.00000
1070.00000 722.00000
IMAGE=shell82.JPG
LM=11
1074.00000 1334.00000
1136.00000 1305.00000
1197.00000 1247.00000
1330.00000 1103.00000
989.00000 1282.00000
911.00000 1211.00000
696.00000 896.00000
1227.00000 994.00000
1627.00000 725.00000
1368.00000 488.00000
1062.00000 749.00000
IMAGE=shell83.JPG
LM=11
1068.00000 1344.00000
1128.00000 1316.00000
1195.00000 1262.00000
1332.00000 1120.00000
980.00000 1283.00000
904.00000 1206.00000
703.00000 904.00000
1252.00000 1006.00000
1639.00000 765.00000
1365.00000 510.00000
1083.00000 749.00000
IMAGE=shell84.JPG
LM=11
934.00000 1262.00000
954.00000 1263.00000
993.00000 1248.00000
1054.00000 1207.00000
908.00000 1253.00000
866.00000 1219.00000
781.00000 1117.00000
1014.00000 1165.00000
1194.00000 1045.00000
1070.00000 931.00000
940.00000 1039.00000
IMAGE=shell85.JPG
LM=11
931.00000 1259.00000
953.00000 1262.00000
994.00000 1243.00000
1050.00000 1203.00000
909.00000 1251.00000
867.00000 1221.00000
776.00000 1114.00000
1017.00000 1159.00000
1189.00000 1032.00000
1067.00000 926.00000
934.00000 1041.00000
IMAGE=shell86.JPG
LM=11
946.00000 1273.00000
969.00000 1275.00000
1005.00000 1258.00000
1063.00000 1214.00000
921.00000 1265.00000
877.00000 1232.00000
788.00000 1125.00000
1029.00000 1173.00000
1199.00000 1051.00000
1072.00000 938.00000
947.00000 1052.00000
IMAGE=shell87.JPG
LM=11
939.00000 1269.00000
957.00000 1267.00000
994.00000 1250.00000
1053.00000 1209.00000
911.00000 1258.00000
868.00000 1229.00000
775.00000 1123.00000
1019.00000 1164.00000
1186.00000 1040.00000
1060.00000 931.00000
931.00000 1050.00000
IMAGE=shell88.JPG
LM=11
1034.00000 1267.00000
1080.00000 1243.00000
1124.00000 1196.00000
1224.00000 1104.00000
967.00000 1231.00000
885.00000 1166.00000
729.00000 949.00000
1145.00000 1001.00000
1475.00000 816.00000
1252.00000 627.00000
1016.00000 832.00000
IMAGE=shell89.JPG
LM=11
1040.00000 1277.00000
1085.00000 1254.00000
1133.00000 1207.00000
1229.00000 1115.00000
973.00000 1243.00000
891.00000 1180.00000
731.00000 963.00000
1142.00000 1005.00000
1474.00000 827.00000
1242.00000 635.00000
1013.00000 841.00000
IMAGE=shell90.JPG
LM=11
1034.00000 1304.00000
1081.00000 1280.00000
1128.00000 1232.00000
1225.00000 1138.00000
974.00000 1272.00000
887.00000 1209.00000
724.00000 985.00000
1144.00000 1042.00000
1468.00000 852.00000
1235.00000 654.00000
1008.00000 875.00000
IMAGE=shell91.JPG
LM=11
1044.00000 1316.00000
1091.00000 1291.00000
1134.00000 1245.00000
1231.00000 1151.00000
978.00000 1284.00000
895.00000 1224.00000
728.00000 1007.00000
1144.00000 1045.00000
1474.00000 858.00000
1246.00000 668.00000
1012.00000 888.00000
IMAGE=shell92.JPG
LM=11
1032.00000 1284.00000
1078.00000 1263.00000
1124.00000 1218.00000
1227.00000 1125.00000
967.00000 1248.00000
892.00000 1189.00000
733.00000 967.00000
1133.00000 1018.00000
1479.00000 839.00000
1253.00000 645.00000
1018.00000 853.00000
IMAGE=shell93.JPG
LM=11
958.00000 1243.00000
990.00000 1236.00000
1026.00000 1210.00000
1096.00000 1167.00000
929.00000 1227.00000
875.00000 1197.00000
747.00000 1057.00000
1063.00000 1104.00000
1280.00000 936.00000
1122.00000 798.00000
952.00000 939.00000
IMAGE=shell94.JPG
LM=11
962.00000 1244.00000
987.00000 1241.00000
1026.00000 1215.00000
1098.00000 1171.00000
931.00000 1227.00000
877.00000 1190.00000
760.00000 1057.00000
1057.00000 1115.00000
1295.00000 951.00000
1140.00000 796.00000
965.00000 945.00000
IMAGE=shell95.JPG
LM=11
979.00000 1250.00000
1003.00000 1246.00000
1049.00000 1215.00000
1114.00000 1162.00000
953.00000 1238.00000
898.00000 1206.00000
767.00000 1075.00000
1065.00000 1110.00000
1289.00000 933.00000
1132.00000 786.00000
963.00000 958.00000
IMAGE=shell96.JPG
LM=11
970.00000 1250.00000
998.00000 1246.00000
1035.00000 1219.00000
1107.00000 1168.00000
939.00000 1235.00000
887.00000 1204.00000
758.00000 1070.00000
1062.00000 1115.00000
1288.00000 956.00000
1134.00000 796.00000
957.00000 952.00000
IMAGE=shell97.JPG
LM=11
964.00000 1243.00000
991.00000 1239.00000
1029.00000 1211.00000
1095.00000 1159.00000
934.00000 1228.00000
879.00000 1199.00000
751.00000 1065.00000
1045.00000 1100.00000
1273.00000 928.00000
1121.00000 788.00000
945.00000 947.00000
IMAGE=shell98.JPG
LM=11
895.00000 1159.00000
906.00000 1157.00000
947.00000 1133.00000
990.00000 1096.00000
883.00000 1156.00000
841.00000 1126.00000
770.00000 1050.00000
960.00000 1076.00000
1087.00000 978.00000
1005.00000 895.00000
902.00000 983.00000
IMAGE=shell99.JPG
LM=11
719.00000 1249.00000
738.00000 1244.00000
768.00000 1225.00000
817.00000 1184.00000
699.00000 1241.00000
650.00000 1209.00000
581.00000 1121.00000
779.00000 1153.00000
917.00000 1050.00000
811.00000 949.00000
716.00000 1051.00000
IMAGE=shell100.JPG
LM=11
716.00000 1239.00000
731.00000 1235.00000
759.00000 1218.00000
811.00000 1178.00000
690.00000 1232.00000
647.00000 1195.00000
582.00000 1105.00000
778.00000 1147.00000
920.00000 1048.00000
814.00000 939.00000
716.00000 1041.00000
IMAGE=shell101.JPG
LM=11
734.00000 1234.00000
748.00000 1233.00000
782.00000 1206.00000
828.00000 1168.00000
715.00000 1230.00000
667.00000 1195.00000
593.00000 1111.00000
799.00000 1131.00000
925.00000 1035.00000
813.00000 936.00000
720.00000 1036.00000
IMAGE=shell102.JPG
LM=11
884.00000 1278.00000
932.00000 1259.00000
977.00000 1221.00000
1059.00000 1149.00000
836.00000 1248.00000
774.00000 1192.00000
645.00000 1038.00000
1024.00000 1101.00000
1243.00000 909.00000
1046.00000 724.00000
877.00000 927.00000
IMAGE=shell103.JPG
LM=11
879.00000 1276.00000
925.00000 1256.00000
968.00000 1213.00000
1045.00000 1149.00000
828.00000 1248.00000
770.00000 1194.00000
637.00000 1034.00000
1005.00000 1092.00000
1230.00000 907.00000
1047.00000 719.00000
862.00000 926.00000
IMAGE=shell104.JPG
LM=11
881.00000 1285.00000
930.00000 1262.00000
969.00000 1218.00000
1049.00000 1151.00000
833.00000 1258.00000
771.00000 1205.00000
635.00000 1051.00000
1007.00000 1100.00000
1228.00000 898.00000
1045.00000 728.00000
858.00000 936.00000
IMAGE=shell105.JPG
LM=11
871.00000 1290.00000
922.00000 1267.00000
962.00000 1232.00000
1043.00000 1156.00000
823.00000 1262.00000
764.00000 1208.00000
628.00000 1051.00000
1003.00000 1107.00000
1223.00000 918.00000
1033.00000 737.00000
855.00000 943.00000
IMAGE=shell106.JPG
LM=11
873.00000 1287.00000
922.00000 1262.00000
961.00000 1226.00000
1039.00000 1154.00000
823.00000 1258.00000
761.00000 1207.00000
626.00000 1051.00000
1000.00000 1099.00000
1218.00000 897.00000
1031.00000 731.00000
850.00000 938.00000
IMAGE=shell107.JPG
LM=11
858.00000 1246.00000
907.00000 1226.00000
949.00000 1192.00000
1022.00000 1128.00000
815.00000 1220.00000
759.00000 1170.00000
633.00000 1018.00000
964.00000 1079.00000
1212.00000 885.00000
1040.00000 738.00000
847.00000 912.00000
IMAGE=shell108.JPG
LM=11
863.00000 1236.00000
909.00000 1220.00000
946.00000 1184.00000
1023.00000 1122.00000
815.00000 1212.00000
762.00000 1162.00000
636.00000 1021.00000
951.00000 1068.00000
1210.00000 874.00000
1036.00000 719.00000
845.00000 905.00000
IMAGE=shell109.JPG
LM=11
876.00000 1241.00000
927.00000 1221.00000
965.00000 1185.00000
1038.00000 1120.00000
831.00000 1216.00000
775.00000 1166.00000
643.00000 1018.00000
990.00000 1070.00000
1221.00000 878.00000
1041.00000 721.00000
859.00000 907.00000
IMAGE=shell110.JPG
LM=11
868.00000 1231.00000
918.00000 1211.00000
954.00000 1177.00000
1031.00000 1108.00000
824.00000 1210.00000
766.00000 1159.00000
634.00000 1007.00000
974.00000 1063.00000
1210.00000 868.00000
1034.00000 713.00000
845.00000 899.00000
IMAGE=shell111.JPG
LM=11
874.00000 1245.00000
920.00000 1222.00000
958.00000 1188.00000
1033.00000 1118.00000
825.00000 1222.00000
769.00000 1170.00000
636.00000 1022.00000
977.00000 1072.00000
1209.00000 878.00000
1020.00000 722.00000
845.00000 912.00000
IMAGE=shell112.JPG
LM=11
905.00000 1226.00000
953.00000 1205.00000
997.00000 1167.00000
1079.00000 1105.00000
846.00000 1202.00000
788.00000 1154.00000
636.00000 994.00000
1054.00000 1036.00000
1286.00000 841.00000
1098.00000 686.00000
892.00000 855.00000
IMAGE=shell113.JPG
LM=11
905.00000 1229.00000
949.00000 1210.00000
993.00000 1176.00000
1079.00000 1106.00000
849.00000 1202.00000
787.00000 1151.00000
639.00000 979.00000
1058.00000 1045.00000
1286.00000 858.00000
1092.00000 684.00000
896.00000 858.00000
IMAGE=shell114.JPG
LM=11
907.00000 1223.00000
954.00000 1204.00000
997.00000 1173.00000
1076.00000 1110.00000
850.00000 1199.00000
791.00000 1149.00000
642.00000 984.00000
1052.00000 1032.00000
1287.00000 864.00000
1105.00000 683.00000
895.00000 853.00000
IMAGE=shell115.JPG
LM=11
926.00000 1230.00000
970.00000 1206.00000
1008.00000 1170.00000
1090.00000 1100.00000
866.00000 1207.00000
804.00000 1160.00000
645.00000 987.00000
1069.00000 1030.00000
1288.00000 843.00000
1099.00000 683.00000
894.00000 857.00000
IMAGE=shell116.JPG
LM=11
928.00000 1226.00000
972.00000 1203.00000
1012.00000 1169.00000
1090.00000 1098.00000
870.00000 1201.00000
807.00000 1159.00000
645.00000 985.00000
1067.00000 1018.00000
1288.00000 855.00000
1109.00000 681.00000
892.00000 855.00000
IMAGE=shell117.JPG
LM=11
838.00000 1261.00000
874.00000 1252.00000
902.00000 1225.00000
963.00000 1173.00000
794.00000 1243.00000
746.00000 1202.00000
641.00000 1087.00000
914.00000 1131.00000
1112.00000 972.00000
990.00000 852.00000
813.00000 989.00000
IMAGE=shell118.JPG
LM=11
817.00000 1264.00000
855.00000 1256.00000
887.00000 1224.00000
947.00000 1177.00000
777.00000 1241.00000
731.00000 1200.00000
624.00000 1073.00000
907.00000 1143.00000
1105.00000 988.00000
982.00000 855.00000
800.00000 987.00000
IMAGE=shell119.JPG
LM=11
831.00000 1264.00000
870.00000 1251.00000
899.00000 1219.00000
960.00000 1163.00000
793.00000 1243.00000
745.00000 1206.00000
633.00000 1087.00000
932.00000 1139.00000
1104.00000 973.00000
968.00000 848.00000
803.00000 992.00000
IMAGE=shell120.JPG
LM=11
826.00000 1246.00000
862.00000 1236.00000
893.00000 1208.00000
950.00000 1158.00000
783.00000 1227.00000
735.00000 1186.00000
627.00000 1070.00000
924.00000 1121.00000
1101.00000 968.00000
977.00000 839.00000
802.00000 972.00000
IMAGE=shell121.JPG
LM=11
842.00000 1247.00000
876.00000 1233.00000
905.00000 1206.00000
959.00000 1149.00000
798.00000 1230.00000
746.00000 1193.00000
627.00000 1076.00000
926.00000 1104.00000
1091.00000 981.00000
949.00000 840.00000
795.00000 969.00000
IMAGE=shell122.JPG
LM=11
1026.00000 1266.00000
1089.00000 1233.00000
1133.00000 1189.00000
1245.00000 1066.00000
963.00000 1228.00000
891.00000 1152.00000
719.00000 939.00000
1182.00000 1005.00000
1459.00000 775.00000
1232.00000 563.00000
995.00000 789.00000
IMAGE=shell123.JPG
LM=11
1027.00000 1277.00000
1082.00000 1245.00000
1126.00000 1205.00000
1239.00000 1085.00000
962.00000 1239.00000
890.00000 1163.00000
729.00000 949.00000
1158.00000 1016.00000
1453.00000 769.00000
1243.00000 579.00000
998.00000 802.00000
IMAGE=shell124.JPG
LM=11
995.00000 1240.00000
1055.00000 1213.00000
1098.00000 1173.00000
1209.00000 1064.00000
939.00000 1204.00000
868.00000 1130.00000
713.00000 908.00000
1111.00000 984.00000
1425.00000 733.00000
1236.00000 541.00000
980.00000 774.00000
IMAGE=shell125.JPG
LM=11
1011.00000 1255.00000
1071.00000 1227.00000
1108.00000 1187.00000
1217.00000 1069.00000
950.00000 1220.00000
877.00000 1150.00000
715.00000 931.00000
1117.00000 999.00000
1423.00000 739.00000
1229.00000 549.00000
977.00000 799.00000
IMAGE=shell126.JPG
LM=11
1017.00000 1250.00000
1067.00000 1227.00000
1109.00000 1183.00000
1218.00000 1065.00000
949.00000 1219.00000
877.00000 1147.00000
718.00000 937.00000
1132.00000 994.00000
1426.00000 746.00000
1227.00000 544.00000
981.00000 789.00000
IMAGE=shell127.JPG
LM=11
998.00000 1298.00000
1041.00000 1281.00000
1076.00000 1254.00000
1148.00000 1173.00000
962.00000 1281.00000
905.00000 1246.00000
768.00000 1095.00000
1113.00000 1142.00000
1288.00000 987.00000
1115.00000 823.00000
980.00000 978.00000
IMAGE=shell128.JPG
LM=11
1002.00000 1299.00000
1041.00000 1285.00000
1078.00000 1255.00000
1147.00000 1173.00000
963.00000 1283.00000
899.00000 1247.00000
767.00000 1095.00000
1106.00000 1141.00000
1285.00000 997.00000
1111.00000 823.00000
978.00000 982.00000
IMAGE=shell129.JPG
