# Supplementary material for: The effect of landscape on functional connectivity and shell shape in the land snail Humboldtiana durangoensis
Source: PeerJ. 2020 May 20;8:e9177. doi: 10.7717/peerj.9177 (PMC7245337; doi:10.7717/peerj.9177)
Supplement: Supplemental Information 7 [file peerj-08-9177-s007.txt]

Population	1	2	3	4	5	6	7
1. Las Pe�as	0
2. El salto	0.16723	0
3. Progreso	0.37805	0.32268	0
4. Topia	0.22261	0.18586	0.2988	0
5. Potrero	0.18272	0.13063	0.30632	0.06594	0
6. Los Herreras	0.24642	0.20498	0.34369	0.06361	0.06951	0
7. Guanacevi	0.17372	0.09146	0.26115	0.07928	0.07243	0.1043	0
